# Supplementary material for: Organ Donation in Switzerland - An Analysis of Factors Associated with Consent Rate
Source: PLoS One. 2014 Sep 10;9(9):e106845. doi: 10.1371/journal.pone.0106845 (PMC4160222; doi:10.1371/journal.pone.0106845)
Supplement: Appendix S2 — Results of sensitivity analysis excluding patients under legal medical age (<16 y). (MI). (XLSX) [file pone.0106845.s002.xlsx]

## Sheet: WebAppendix2
Variable		Odds ratio	p	Odds ratio (MI)	p (MI)
Caucasian ethnicity		1.01 (0.20–4.99)	0.99	1.05 (0.22–5.15)	0.95
Parent approached for consent		1.68 (0.85–3.33)	0.14	1.67 (0.87–3.21)	0.12
Swiss nationality		3.24 (1.49–7.06)	0.003	3.38 (1.57–7.28)	0.002
Request before BD declared		1.56 (0.75–3.27)	0.23	1.52 (0.74–3.12)	0.25
In-house neurologist permanently available		1.64 (0.53–5.07)	0.39	1.60 (0.54–4.76)	0.4
Hospital in German language area		0.33 (0.14–0.76)	0.009	0.31 (0.15–0.63)	0.001
Hospital size			0.63		0.43
	Medium	1.42 (0.44–4.59)		1.48 (0.48–4.55)
	Large	0.91 (0.30–2.70)		0.87 (0.31–2.45)
((TABLE LEGEND))
A sensitivity analysis excluding patients under legal age (<16) was performed since their low number (n=13) could bias estimation; in addition, confounding effects may arise with the NOK present, since it is more likely that these will involve the parents of the deceased. Analysis was performed with complete cases only, and with multiply-imputed data sets (MI).
